# Supplementary material for: Sleep Promoting Effects of Lettuce (Lactuca sativa L.) Extracts in Korean Adults with Poor Sleep Quality: A Randomized, Double-Blind Placebo-Controlled Trial
Source: Nutrients. 2025 Jun 30;17(13):2172. doi: 10.3390/nu17132172 (PMC12251321; doi:10.3390/nu17132172)
Supplement: Supplementary file 1 [file nutrients-17-02172-s001.zip]

Archive with 2 entries (2 files):
- DATA file.xlsx
- Supplementary Tables_revised.pdf
