# Supplementary material for: Sleep Promoting Effects of Lettuce (Lactuca sativa L.) Extracts in Korean Adults with Poor Sleep Quality: A Randomized, Double-Blind Placebo-Controlled Trial
Source: Nutrients. 2025 Jun 30;17(13):2172. doi: 10.3390/nu17132172 (PMC12251321; doi:10.3390/nu17132172)
Supplement: Supplementary file 1 [file nutrients-17-02172-s001.zip › DATA file.xlsx]

## Sheet: Lettuce
S_no	S_no	R_no	initial	sex	age	SV_Visit	SV_ht	SV_wt	SV_BMI	SV_sbp	SV_dbp	SV_pr	SV_tem	SV_job	SV_drink	SV_drink2	SV_drink3	SV_drink4	SV_smok	SV_smok2	SV_dailymeal	SV_dailywater	SV_dailycaffeine	SV_ex	SV_ex2	SV_ex3	SV_ex4	SV_familyd	SV_familyd_name	SV_disease	SV_disease_name	SV_disease_occur	SV_disease_sustain	SV_op	SV_allergy	SV_allergy_name	SV_drug	SV_WBC	SV_RBC	SV_HB	SV_HCT	SV_MCV	SV_MCH	SV_MCHC	SV_PTL	SV_Neutro	SV_Lympho	SV_Mono	SV_Eosin
S001	S001	R001	LMR	2	50	2021-03-24	167.5	57.8	20.6	118	75	68	37.3	4	2	15	15	15	2	15	3	6	1	2	15	15	15	2	15	2	15	15	15	2	2	15	2	4.59	3.98	13	39.5	99.2	32.7	33	203	55	35.6	6.5	0.3
S002	S002	R002	JKW	1	36	2021-03-25	179.5	76.4	23.7	120	84	68	36.6	2	1	2	0	7	3	15	2	8.5	1.5	1	3	4	90	2	15	2	15	15	15	2	2	15	2	5.38	4.93	15.3	44.7	90.6	31.1	34.3	297	41.1	37.7	3.9	13.2
S003	S003	R003	KHI	1	34	2021-03-25	171.5	79.2	26.9	129	91	74	37.1	2	1	2	0	7	3	15	2	5.5	1.5	1	4	1	120	1	1	2	15	15	15	2	2	15	2	8.54	5.01	15.4	45.3	90.3	30.7	34	288	40.4	44.9	4.5	7.2
S004	S004	R004	NHK	2	32	2021-04-01	164	55	20.4	114	70	99	36.6	2	1	0.5	1	2	2	15	2	6	2	2	15	15	15	1	2	2	15	15	15	2	2	15	2	4.74	4.16	13.7	41	98.6	33	33.5	222	46.2	41.9	4.4	3.8
S005	S005	R005	JMJ	1	38	2021-04-02	174	66.2	21.9	106	66	78	36.8	2	1	2	0	5	1	1.5	3	4	2	1	3	2	60	2	15	2	15	15	15	2	2	15	2	5.7	4.99	15.4	46.5	93.2	30.9	33.1	206	52.1	35.1	5	4.1
S006	S006	R008	KJY	2	58	2021-04-09	159.5	54.6	21.5	101	59	74	36.8	1	1	0.5	1	1	2	15	3	5	2	1	2	2	240	1	3	2	15	15	15	2	1	1	2	5.43	4.4	13.2	39.9	90.6	30	33.2	267	61.5	30.5	4.5	1.2
S007	S007	R006	KES	2	49	2021-04-12	160	53.7	21	108	72	62	36.6	1	2	15	15	15	2	15	3	5	1	1	5	2	30	2	15	2	15	15	15	2	2	15	2	5.78	4.93	13.5	41.1	83.4	27.4	32.8	264	49.2	41.1	4.6	2.3
S008	S008	R007	LMW	2	49	2021-04-15	157	47.1	19.1	105	66	67	36.4	1	2	15	15	15	2	15	3	4	1	2	15	15	15	2	15	2	15	15	15	2	2	15	2	3.86	4.27	13.5	40.2	94.1	31.5	33.5	208	69.5	20.8	6.1	1
S009	S009	R048	KSY	2	52	2021-05-20	155	67.7	28.2	122	75	66	36.7	2	2	15	15	15	2	15	3	8.5	2	1	1	5	50	2	15	2	15	15	15	2	2	15	2	5.84	4.1	12.9	37.9	92.6	31.5	34.1	272	54.9	35.7	5.4	2.1
S010	S010	R049	BYM	2	49	2021-05-21	165	50.6	18.6	119	76	80	36.4	1	1	1	1	2.5	2	15	3	10	2.5	2	15	15	15	1	3	2	15	15	15	2	2	15	2	5.41	4.18	13	39.1	93.7	31.1	33.2	205	47.4	39.4	6.4	4.3
S011	S011	R050	PJH	2	47	2021-05-26	156.5	52.5	21.4	124	76	93	36.7	1	2	15	15	15	2	15	3	6.5	4	2	15	15	15	2	15	2	15	15	15	2	2	15	2	4.17	4.16	9	29.8	71.6	21.5	30	277	47.8	44.5	3.7	0.4
S012	S012	R051	LEJ	2	55	2021-06-03	169	77.6	27.2	117	79	93	36.4	1	2	15	15	15	2	15	2	4.5	1	2	15	15	15	2	15	2	15	15	15	2	2	15	2	5.24	4.71	14.3	41.9	89	30.3	34.1	262	63.1	23.8	5.9	4.6
S013	S013	R052	KKA	2	49	2021-06-08	168.5	53.8	18.9	110	75	75	37.1	6	2	15	15	15	2	15	3	10	2	2	15	15	15	2	15	2	15	15	15	2	2	15	2	6.54	3.79	12.4	36.7	96.8	32.6	33.7	188	61	26.6	5.4	3.8
S014	S014	R009	PSJ	2	30	2021-06-09	174.5	59.8	19.6	103	57	71	36.8	14	2	15	15	15	2	15	3	8	2	2	15	15	15	1	1	2	15	15	15	2	1	1	2	4.51	4.12	12.9	37.3	90.7	31.3	34.6	219	58.4	34.4	4.5	0.8
S015	S015	R010	BYS	2	53	2021-06-14	156	49.7	20.6	118	76	75	36.1	4	2	15	15	15	2	15	3	3	2	2	15	15	15	1	3	2	15	15	15	2	2	15	2	4.6	4.19	13.2	39.1	93.3	31.4	33.6	222	54.6	34.4	5.7	1.7
S016	S016	R053	KOJ	2	57	2021-06-22	156	63	25.9	118	82	65	36.1	5	1	2	0	5	2	15	3	7.5	1	1	7	5	75	1	2	2	15	15	15	2	2	15	2	4.91	4.53	13.6	42.8	94.4	30	31.8	230	40	48.9	4.4	3.4
S017	S017	R054	SMK	2	52	2021-06-24	162	63.2	24.1	119	81	67	36.5	5	1	2	0	7	2	15	2	6	2	1	3	3	90	1	2	2	15	15	15	2	2	15	2	5.37	4.07	12.7	37.7	92.8	31.1	33.6	189	42.6	45	4.1	4.7
S018	S018	R055	KKH	2	57	2021-06-28	157	66.6	27	132	85	48	36.2	4	2	15	15	15	2	15	3	4	4	2	15	15	15	2	15	1	1	2020	1	2	2	15	2	3.79	4.09	12.2	37.8	92.6	29.8	32.2	199	45.2	42.4	6.7	2.4
S019	S019	R058	PSY	2	59	2021-06-29	152.5	53.7	23.1	114	74	73	36.8	1	2	15	15	15	2	15	3	6	1	1	9	3	90	2	15	2	15	15	15	2	2	15	2	6.13	3.98	12.6	37.3	93.7	31.7	33.9	235	44.8	45.3	5.3	2
S020	S020	R056	BSY	2	59	2021-06-29	155.5	56.4	23.3	101	63	65	36.2	8	1	1	1	1	2	15	3	11	1	1	3	2	60	2	15	2	15	15	15	2	2	15	2	6.21	4.35	13.2	40.6	93.5	30.4	32.5	271	56.9	33.6	4.9	2.2
S021	S021	R057	NWJ	1	38	2021-06-30	180	77.1	23.8	150	95	76	36.7	2	1	1	1	2.5	3	15	2	1	4	1	2	6	90	1	1	2	15	15	15	2	2	15	2	6.26	5.17	16.3	47.5	92	31.6	34.4	202	59.4	30.7	5.6	2.1
S022	S022	R061	SKH	2	52	2021-06-30	157.5	58.8	23.7	122	84	88	36.8	4	2	15	15	15	2	15	3	5	2	2	15	15	15	1	7	2	15	15	15	2	2	15	2	5.7	4.33	7.4	27.6	63.7	17.1	26.8	262	69	24.4	4.4	0.8
S023	S023	R059	JKJ	2	55	2021-07-01	160	69	27	130	78	74	36.8	9	1	1	0	2	2	15	3	10	4	2	15	15	15	1	9	1	3	2017	1	2	2	15	2	7.31	4.67	13.1	39.8	85.2	28	32.9	351	58.6	33.9	3.6	1.3
S024	S024	R060	PHS	2	53	2021-07-01	162.5	58.8	22.3	129	93	93	36.7	9	1	2	0	7	2	15	3	4	3	2	15	15	15	1	7	2	15	15	15	2	2	15	2	3.62	4.23	13.9	40.5	95.7	32.9	34.4	151	42	45.3	4.6	5.3
S025	S025	R011	KMJ	2	64	2021-07-05	156	50.3	20.7	140	87	81	36.7	14	1	2	1	2.5	2	15	3	2	1	2	15	15	15	1	10	1	5	2019	1	2	2	15	2	6.13	4.12	13.5	39.9	96.9	32.7	33.7	304	43.9	48	4.9	1.3
S026	S026	R012	MIS	2	60	2021-07-05	154.5	59.4	24.9	115	75	64	36.4	1	2	15	15	15	2	15	3	4	0	1	5	2	60	2	15	2	15	15	15	2	2	15	2	5.16	4.32	13.4	39.8	92.2	31.1	33.7	160	48.6	41.8	4.5	2
S027	S027	R062	PBJ	2	52	2021-07-06	170	64.9	22.5	118	90	76	36	1	1	1	1	2.5	2	15	2	6	1	1	1	3	30	2	15	2	15	15	15	2	2	15	2	6.51	4.44	13.7	41.9	94.4	30.9	32.7	329	45.3	42.2	5.9	3.9
S028	S028	R013	YHJ	2	52	2021-07-07	162	60.6	23.1	105	78	71	36.2	4	2	15	15	15	2	15	2	6	0	1	1	5	120	2	15	2	15	15	15	2	2	15	2	4.93	4.19	12.5	37.7	89.9	29.8	33.1	292	39.9	48.1	5.6	4.5
S029	S029	R063	YJH	2	52	2021-07-12	155	54.2	22.6	115	68	60	36.2	11	1	1	1	2.5	2	15	3	6	1	2	15	15	15	1	3	2	15	15	15	2	2	15	2	5	4.38	13.6	41.7	95.1	30.9	32.6	226	48.4	41.9	4.9	2.3
S030	S030	R065	LEJ	2	38	2021-07-15	161	64.7	25	112	78	77	36.4	1	1	1	1	2.5	2	15	3	5.5	1	2	15	15	15	1	10	2	15	15	15	2	1	2	2	5.58	4.17	12	37	88.7	28.7	32.4	197	37.9	52.1	5.4	1.9
S031	S031	R064	SKS	2	47	2021-07-16	153.5	54.2	23	113	75	78	37	1	2	15	15	15	2	15	3	9	1	2	15	15	15	2	15	2	15	15	15	2	2	15	2	7.71	4.44	13	39.7	89.5	29.4	32.8	270	70	22.5	4.1	2.5
S032	S032	R015	PDS	2	63	2021-07-16	153	69.6	29.7	123	71	75	36.5	11	2	15	15	15	2	15	3	10	2	2	15	15	15	1	3	2	15	15	15	2	2	15	2	8.33	4.21	13.4	39.1	92.9	31.8	34.3	316	60.2	32.6	4	1.3
S033	S033	R014	JYS	2	51	2021-07-19	158.5	59.6	23.7	124	73	64	36.6	4	2	15	15	15	2	15	3	10	1.5	2	15	15	15	2	15	2	15	15	15	2	2	15	2	4.1	4.15	12.6	37.9	91.5	30.3	33.1	292	43.4	41.7	7.9	3.8
S034	S034	R067	KYI	2	60	2021-07-21	156	72	29.6	100	68	70	36.3	11	1	1	1	1	2	15	3	4	2	2	15	15	15	1	7	1	3	2018	1	2	2	15	2	6.79	4.24	12.6	38.5	90.9	29.7	32.7	214	50.1	40.8	5	1.9
S035	S035	R066	JOJ	2	62	2021-07-21	161.5	65.9	25.3	121	68	60	36.1	5	1	1	0	3	2	15	3	6	0	2	15	15	15	1	1	1	5	2020	1	2	2	15	2	4.2	3.89	12.4	36.6	94.1	31.8	33.8	194	49.7	39.3	6.6	1.9
S036	S036	R016	SSC	2	56	2021-07-22	159.5	69.3	27.2	109	71	72	36.6	7	2	15	15	15	2	15	2	2	2	2	15	15	15	1	8	2	15	15	15	2	2	15	2	5.34	4.58	14.1	42.6	93	30.7	33	239	52.1	34.8	6.5	3.9
S038	S038	R068	LMR	2	49	2021-07-23	154.5	71.1	29.8	119	78	80	36.8	1	1	0.5	0	7	2	15	2	3	2	2	15	15	15	1	1	2	15	15	15	2	2	15	2	4.53	4.76	13.7	42.4	89.1	28.9	32.4	267	47.6	37.7	5.1	6.9
S039	S039	R069	HYM	2	50	2021-07-29	163.5	55	20.6	137	92	63	36	2	2	15	15	15	2	15	3	5	1	2	15	15	15	2	15	2	15	15	15	2	2	15	2	7.29	4.87	14.2	43	88.4	29.2	33	162	58.3	33.9	4.7	1.3
S040	S040	R017	SMH	2	39	2021-07-30	160.5	68.6	26.6	125	67	70	36.6	2	1	2	0	5	1	1	2	6	1	1	8	5	30	2	15	2	15	15	15	2	2	15	2	7.09	4.31	13.9	41.1	95.3	32.2	33.8	287	57.7	32.9	3.8	3.6
S041	S041	R018	SNS	2	62	2021-07-30	155	54	22.5	109	75	83	36	5	2	15	15	15	2	15	3	9	0	1	1	7	60	1	4	1	5	2018	1	2	2	15	2	6.25	4.45	14.5	41.3	92.7	32.6	35.2	211	44.2	47.3	5.2	0.7
S042	S042	R070	PYH	2	48	2021-08-02	151	54.4	23.9	112	80	73	36.5	1	2	15	15	15	2	15	2	3	3	1	1	4	60	1	10	2	15	15	15	2	2	15	2	6.17	4.41	12.1	37.4	84.8	27.6	32.5	385	57	31.4	6.1	3.5
S044	S043	R071	JBJ	2	53	2021-08-02	160	52.1	20.4	113	71	64	36.4	1	2	15	15	15	2	15	3	8	1	2	15	15	15	1	7	2	15	15	15	2	2	15	2	3.41	4.02	11.9	36.5	90.8	29.5	32.5	210	50.6	41.9	4.9	1.3
S045	S044	R019	KDH	1	43	2021-08-06	170.5	77	26.5	137	65	75	36.2	2	1	2	0	7	1	2.5	3	4	2	2	15	15	15	1	1	2	15	15	15	2	2	15	2	9.96	4.57	14.2	42.6	93.3	31.1	33.4	252	55.3	21.9	4.7	15.5
S046	S045	R072	LSM	2	52	2021-08-06	157	59.3	24.1	113	64	68	36.3	1	1	2	0	3	1	2	3	5	3	2	15	15	15	1	3	2	15	15	15	2	2	15	2	5.35	4.09	13	39.4	96.4	31.8	33	278	59.1	31.6	5	1.4
S047	S046	R073	LSK	2	48	2021-08-06	166.5	59.5	21.5	107	71	63	37	1	1	2	1	1.5	2	15	2	5	1	2	15	15	15	1	3	2	15	15	15	2	2	15	2	6.46	3.88	12.2	36.9	95.1	31.4	33	239	51.4	39.8	4.8	1.6
S049	S048	R074	KYM	2	59	2021-08-17	155	71.3	29.7	125	84	85	36.7	5	1	1	0	3	2	15	3	10	3	1	1	2	60	1	9	2	15	15	15	2	2	15	2	5.41	4.2	12.3	37.4	89.1	29.3	32.9	248	49.5	42.4	5	1.2
S050	S049	R075	PRH	2	51	2021-08-18	152	49.7	21.5	138	96	69	36.1	6	1	1	1	3	2	15	3	3	1	2	15	15	15	1	3	1	1	2006	1	2	2	15	2	5.42	4.38	13.3	40.5	92.4	30.4	33	182	54.2	35	4.1	3.1
S051	S050	R070	KHK	2	49	2021-08-24	162	54.4	20.7	129	86	74	36.4	9	2	15	15	15	2	15	2	5	1	2	15	15	15	1	10	2	15	15	15	2	2	15	2	6.48	4.04	12.4	37.8	93.4	30.7	32.9	220	73.1	18.1	6	0.9
S052	S051	R020	KIO	2	51	2021-08-30	154	55.7	23.5	106	69	61	36.5	4	2	15	15	15	2	15	3	5	1	1	1	3	60	1	3	1	1	2021	1	2	2	15	2	5.01	4.16	12.8	37.9	91.2	30.8	33.8	239	51.8	32.9	5.2	6.6
S053	S052	R077	SSS	2	59	2021-08-30	164	56.4	21	112	71	48	36.3	1	2	15	15	15	2	15	3	4	1	1	1	1	30	2	15	2	15	15	15	2	2	15	2	2.86	4.05	12.8	37.8	93.2	31.6	33.9	157	42.8	40.9	7.8	5.3
S055	S054	R078	SMH	2	51	2021-09-01	160	48	18.8	113	82	72	36.7	1	2	15	15	15	2	15	3	6	0	2	15	15	15	1	1	2	15	15	15	2	2	15	2	3.82	4.46	13.1	39.6	88.9	29.3	32.9	206	45.2	39.6	7.2	3.3
S056	S055	R079	CMY	2	41	2021-09-03	160	55.9	21.8	120	75	74	36.6	1	1	1	1	5	2	15	3	8	2	1	6	5	60	1	5	2	15	15	15	2	2	15	2	3.76	4.06	11.9	36.2	89.2	29.4	33	297	42.1	47.2	4.9	2.9
S057	S056	R021	SSH	2	53	2021-09-03	156	52.7	21.7	112	80	68	36.5	4	2	15	15	15	2	15	2	4	1.5	2	15	15	15	1	8	2	15	15	15	2	2	15	2	7.95	4.49	13.2	39.8	88.8	29.5	33.2	295	62.7	30.1	3.6	1.2
S058	S057	R022	YBR	2	62	2021-09-07	148	58.7	26.8	120	77	78	36.2	1	2	15	15	15	2	15	3	5	1	1	1	5	90	1	1	1	1	2012	1	2	2	15	2	4.02	4.51	13.5	40.2	89.1	30	33.7	193	47.5	40.8	6.6	1.2
S059	S058	R023	POS	2	63	2021-09-07	160	76.5	29.9	106	70	66	36.7	1	2	15	15	15	2	15	3	7	2	1	1	6	90	1	9	2	15	15	15	2	2	15	2	7.74	4.42	13.7	41.6	94.1	30.9	32.9	346	64.3	27.2	3.4	2.7
S061	S060	R080	CYS	2	55	2021-09-09	162.5	78.7	29.8	118	75	68	36.7	12	1	1	0	7	2	15	3	6	2	1	1	3	60	1	8	2	15	15	15	2	2	15	2	4.63	4.31	13	39.1	90.8	30.2	33.3	200	41.7	48.1	4.9	2.5
S062	S061	R081	HHO	2	45	2021-09-10	170	83.7	29	121	69	80	37	1	1	1	1	2.5	2	15	2	6	3	2	15	15	15	2	15	2	15	15	15	2	2	15	2	8.28	5.56	16.7	50.4	90.7	30.1	33.2	315	53.1	34.3	5.8	4.3
S064	S063	R026	LES	2	55	2021-10-01	158	54.6	21.9	113	74	73	37	2	1	2	1	3	2	15	3	9	1	2	15	15	15	1	7	2	15	15	15	2	2	15	2	5.62	4.01	13.6	39.8	99.4	33.8	34	239	61.7	28.6	5.1	2.7
S065	S064	R027	KMA	2	56	2021-10-01	155	51.8	21.6	105	71	93	36.8	1	2	15	15	15	2	15	3	2	0.5	2	15	15	15	1	3	1	4	2021	1	2	2	15	2	5.35	4.02	13.3	38.8	96.6	33.2	34.3	167	55.4	35.8	4.7	2
S066	S065	R029	SKH	1	61	2021-10-07	177	66.4	21.2	125	86	73	36.3	2	2	15	15	15	2	15	3	6	0	1	1	5	90	1	3	1	5	2021	1	2	2	15	2	4.86	4.55	14.1	42.4	93.2	31	33.3	195	51.2	37.3	5.8	2.9
S067	S066	R028	AJH	2	61	2021-10-08	158	52	20.8	113	68	71	36.9	1	2	15	15	15	2	15	3	2	5	1	1	5	40	1	3	2	15	15	15	2	2	15	2	4.14	4.13	12.6	37.3	90.4	30.6	33.9	203	43.1	48.5	4.3	1
S068	S067	R082	BJM	2	47	2021-10-13	153.5	52.6	22.3	121	85	92	36.7	1	2	15	15	15	2	15	3	4	2	2	15	15	15	1	1	2	15	15	15	2	2	15	2	5.16	4.37	14.1	39.8	91.1	32.3	35.5	253	58.2	30.6	4.6	3.3
S069	S068	R030	LDK	2	54	2021-10-14	160.5	67.2	26.1	115	81	81	37.1	7	2	15	15	15	2	15	3	8	1	2	15	15	15	2	15	2	15	15	15	2	2	15	2	4.98	4.31	13.7	41.8	97.1	31.7	32.7	290	55.1	30.2	5.9	6.3
S070	S069	R031	LMH	2	51	2021-10-14	162	59.8	22.8	98	64	82	36.1	7	2	15	15	15	2	15	3	5	0	2	15	15	15	2	15	1	5	2020	1	2	2	15	2	6.45	4.06	13.2	40.7	100.4	32.4	32.3	358	61.1	31	3.8	1.5
S071	S070	R032	CHR	2	60	2021-10-19	152	51.6	22.3	106	71	71	36.7	1	2	15	15	15	2	15	2	4	2	2	15	15	15	2	15	1	2	2010	1	2	2	15	2	3.44	4.15	13.6	39.7	95.6	32.9	34.4	205	42.2	47.3	4.5	3.1
S072	S071	R033	SJS	2	62	2021-10-20	159	63.2	25	141	89	81	36.9	1	2	15	15	15	2	15	3	5	2	1	1	4	60	1	4	1	2	2019	1	2	2	15	2	5.75	5.21	15.4	47	90.2	29.5	32.7	347	59	28.5	5.6	3
S073	S072	R083	LEJ	2	52	2021-10-20	163	56	21.1	122	78	67	36.8	1	2	15	15	15	2	15	3	6	1	2	15	15	15	1	2	2	15	15	15	2	2	15	2	5.69	4.65	13.9	42.3	91.1	29.9	32.8	224	58.8	30.9	5.6	2
S075	S074	R084	KSI	2	59	2021-10-22	160	56.6	22.1	101	66	71	35.4	6	1	1	0	3	2	15	2	2	6	1	9	3	50	1	6	2	15	15	15	2	2	15	2	3.3	4.21	13.6	41.3	98.2	32.4	33	188	34.6	52.2	7.2	1.6
S076	S075	R085	KBO	2	53	2021-10-22	156	56	23	114	76	64	36.9	1	2	15	15	15	2	15	3	5	1	2	15	15	15	2	15	2	15	15	15	2	2	15	2	4.95	4.39	13	40.5	92.2	29.7	32.2	221	52.9	34.3	8.6	1.6
S078	S077	R086	KSB	2	64	2021-10-28	150.5	51.9	22.9	107	66	73	36.5	5	2	15	15	15	2	15	3	5	0	1	1	2	90	1	3	2	15	15	15	2	2	15	2	6.41	4	13.3	39.3	98.2	33.4	34	195	58.1	33.3	5.6	1
S079	S078	R087	HEJ	2	47	2021-10-29	163.5	64.4	24.1	119	84	73	37.1	1	1	1	1	1.5	2	15	3	5	1	1	1	1	120	2	15	2	15	15	15	2	2	15	2	6.52	4.54	14.3	43.5	95.8	31.6	32.9	204	55.9	33.4	5.4	2.9
S080	S079	R034	KDS	2	64	2021-11-03	151.5	57.5	25.1	120	71	83	36.2	1	2	15	15	15	2	15	3	3	3	1	1	4	180	1	2	2	15	15	15	2	2	15	2	4.72	4.53	14.1	40.9	90.3	31.2	34.6	234	54.5	35.7	5.4	1.2
S081	S080	R088	KJW	1	54	2021-11-03	174.5	80.5	26.5	113	74	60	36	2	2	15	15	15	1	2	2	4	3	2	15	15	15	2	15	2	15	15	15	2	2	15	2	7.28	5.18	15.2	44.9	86.8	29.3	33.8	338	53.1	34	5.4	4.6
S084	S083	R090	KMS	2	54	2021-11-05	155.5	59.6	24.6	111	73	70	36.6	1	2	15	15	15	2	15	3	5	0.5	1	1	3	60	2	15	2	15	15	15	2	2	15	2	5.43	4.78	14.2	41.9	87.6	29.6	33.8	312	64.5	29.4	4.1	0.7
S085	S084	R091	LSJ	2	57	2021-11-11	153	50.1	21.4	109	76	80	36.4	3	2	15	15	15	2	15	3	5	1	2	15	15	15	1	9	1	4	2018	1	2	2	15	2	7.99	4.37	13.1	40.1	91.8	29.9	32.6	325	62.1	29	4.3	2.7
S086	S085	R092	JSJ	2	61	2021-11-12	161	57.8	22.3	120	82	67	36.6	1	2	15	15	15	2	15	3	5	0	1	1	5	40	2	15	2	15	15	15	2	2	15	2	3.95	4.45	13.4	41.4	93	30	32.3	214	48.9	42.3	5.1	0.7
S087	S086	R093	JYJ	2	62	2021-11-17	148.5	50.8	23	117	78	73	36.9	1	2	15	15	15	2	15	3	4	1	2	15	15	15	2	15	2	15	15	15	2	2	15	2	6.13	4.51	15.3	44.3	98.3	33.9	34.5	332	61.9	29.4	4.9	1.7
S089	S088	R035	LYH	2	62	2021-11-22	159.5	60.1	23.6	107	70	69	36.2	5	1	2	0	3	2	15	3	6	1	1	10	5	90	2	15	2	15	15	15	2	2	15	2	5.94	4.34	14.8	44.1	101.6	34.2	33.7	284	60.1	32.6	4	1.3
S091	S090	R094	KMJ	2	55	2021-11-23	156.5	49.6	20.3	130	94	90	37	1	2	15	15	15	2	15	2	5	1	1	10	3	60	2	15	2	15	15	15	2	2	15	2	5.93	4.55	14	41.6	91.5	30.7	33.6	290	66.7	21.7	7	1.4
S093	S092	R036	LKS	2	53	2021-12-06	151	46.4	20.3	111	79	77	36.9	1	2	15	15	15	2	15	3	5	0	2	15	15	15	1	9	2	15	15	15	2	2	15	2	4	4.53	14.4	42.2	93.1	31.7	34	158	40.33	51.8	3.8	1.3
S094	S093	R037	YSK	2	55	2021-12-06	156.5	56.1	22.9	114	69	66	36.5	1	2	15	15	15	2	15	3	5	2	2	15	15	15	1	10	2	15	15	15	2	2	15	2	4.86	4.29	13.7	40.1	93.5	31.8	34	222	61.3	30.2	4.7	2.1
S095	S094	R040	KJM	1	41	2021-12-07	171.5	87.9	29.9	150	90	65	37	2	1	2	0	7	3	15	3	6	3	1	2	3	60	2	15	2	15	15	15	2	2	15	2	6.66	5.01	14	42.3	84.4	28	33.1	225	50.6	38.4	6.6	1.9
S096	S095	R041	CSH	2	63	2021-12-08	154	57.2	24.1	121	78	62	36.9	1	2	15	15	15	2	15	3	2	0	1	1	2	40	1	9	1	2	2018	1	2	2	15	2	4.22	4.42	13.7	40.5	91.7	31	33.8	210	49.1	39.4	5.8	2.7
S097	S096	R039	SHS	2	57	2021-12-09	153	59.2	25.3	118	79	81	36.5	1	1	0.5	1	1	2	15	3	5	1	1	1	3	60	1	3	1	4	2019	1	2	2	15	2	4.9	4.41	13.8	39.9	90.6	31.3	34.5	297	45.2	43.9	5.1	1.7
S098	S097	R038	AMS	2	63	2021-12-09	156.5	54.4	22.2	114	65	63	36.7	1	2	15	15	15	2	15	3	4	1	1	10	3	50	2	15	1	2	2016	1	2	2	15	2	4.74	4.49	13.5	41.8	93.2	30	32.2	187	44	42.8	5.6	4
S099	S098	R042	CYJ	2	62	2021-12-13	165	76	27.9	119	86	69	36.8	1	2	15	15	15	2	15	3	6	1	1	11	3	30	2	15	1	3	2019	1	2	2	15	2	5.62	4.54	14	40.1	88.3	30.9	35	176	56.5	34.8	4.2	1.4
S100	S099	R043	LJI	2	58	2021-12-15	154	58.5	24.7	124	80	74	36.9	9	2	15	15	15	2	15	3	6	0	1	1	2	120	1	10	1	2	2021	1	2	2	15	2	7.22	4.62	13.6	39.9	86.4	29.4	34	243	51.5	42	3.8	0.8
S101	S100	R044	KSN	2	52	2021-12-16	157	53.4	21.7	105	67	76	36.3	1	1	1	1	4	2	15	3	10	2	1	8	7	50	1	4	2	15	15	15	2	2	15	2	4.32	4.4	15.5	44.8	101.8	35.2	34.6	265	42.4	48.2	3.6	3.5
S102	S101	R045	SEJ	2	44	2021-12-17	162.5	61.6	23.3	128	89	68	36.5	8	1	1	0	10	2	15	2	5	1	1	8	7	60	2	15	2	15	15	15	2	2	15	2	6.53	4.3	14.1	40.5	94.2	32.9	34.9	238	69.5	22.8	4.4	1.6
S103	S102	R096	JHY	2	44	2021-12-17	160.5	54.6	21.2	107	70	75	36.6	1	1	0.5	4	0.5	2	15	3	5	0	1	1	4	60	1	8	2	15	15	15	2	2	15	2	3.04	4.17	13.3	38.5	92.2	31.8	34.5	204	60.1	29	6.7	1.1
S104	S103	R097	KSJ	2	43	2021-12-17	172.5	60.1	20.2	104	71	74	36.9	1	2	15	15	15	2	15	3	5	1	1	9	3	40	2	15	2	15	15	15	2	2	15	2	5.4	4.8	14	43.1	89.9	29.3	32.6	150	66.2	21.3	7.3	2.4
S105	S104	R098	KEJ	2	45	2021-12-17	168	62.8	22.3	125	79	71	36.9	1	2	15	15	15	2	15	3	6	1	1	8	7	60	2	15	2	15	15	15	2	2	15	2	6.27	4.36	11.8	37	85	27.1	31.9	308	43.2	45.4	6.2	1.2
S106	S105	R099	KJY	2	45	2021-12-23	162.5	78.7	29.8	143	98	95	37.1	1	1	1	1	5	2	15	2	6	0	2	15	15	15	1	2	2	15	15	15	2	2	15	2	8.28	5	15.4	45.8	91.6	30.8	33.6	227	62.4	28.1	5	2.3
S107	S106	R046	JES	2	57	2021-12-24	156	47.7	19.6	109	70	69	36.4	1	2	15	15	15	2	15	3	3	1	1	2	7	60	1	3	2	15	15	15	2	2	15	2	4.97	3.78	12.2	36.6	97	32.3	33.3	216	46.3	43.8	5.4	1.1
S108	S107	R047	MSY	2	54	2021-12-29	156	55.3	22.7	116	72	66	36.8	13	1	0.5	1	2	2	15	2	6	0	1	9	3	60	1	2	2	15	15	15	2	2	15	2	4.39	4.47	12.4	39.2	87.5	27.8	31.8	269	47.1	42.2	5.8	1.4
	S108	R100	KSO	2	59	2021-12-30	162	63.4	24.2	122	83	78	36.1	1	2	15	15	15	2	15	3	6	0	2	15	15	15	1	1	2	15	15	15	2	2	15	2	4.91	4.67	15	44.1	94.5	32.2	34.1	235	48.5	38.9	6	2.1
[truncated: 404 more columns]

## Sheet: PSG
S_no	R_no	initial	V1_PSG_date	V1_PSG_WASO	V1_PSG_SE	V1_PSG_SWS	V3_PSG_date	V3_PSG_WASO	V3_PSG_SE	V3_PSG_SWS
S006	R008	KJY	2021-04-21	14.5	96.2	53	2021-05-18	15	96.3	23.5
S014	R009	PSJ	2021-06-16	126	63.5	31	2021-07-20	45.5	88.5	17
S015	R010	BYS	2021-06-27	39.5	89.9	35.5	2021-07-25	32.5	90.4	69.5
S025	R011	KMJ	2021-07-14	83.5	73.8	41.5	2021-08-11	54.5	82.4	38.5
S026	R012	MIS	2021-07-15	39	89.7	44	2021-08-12	31.5	91.8	69
S028	R013	YHJ	2021-07-20	26	93.7	29	2021-08-18	17	95.4	19.5
S032	R015	PDS	2021-07-28	26	92	15	2021-08-29	90.5	75.9	35.5
S033	R014	JYS	2021-07-26	73	81.1	44	2021-08-24	44	90	44
S036	R016	SSC	2021-08-03	25.5	92.8	45	2021-09-02	9	97.3	19.5
S040	R017	SMH	2021-08-06	37.5	88.9	21.5	2021-09-01	35.5	89.2	32
S041	R018	SNS	2021-08-09	44.5	89.9	15	2021-09-07	58.5	84.8	31.5
S044	R019	KDH	2021-08-19	48.5	83	35.5	2021-09-16	137	65.1	29
S051	R020	KIO	2021-09-06	36	85.3	46	2021-10-05	74.5	73.6	36
S056	R021	SSH	2021-09-12	48.5	78.9	40.5	2021-10-11	16.5	71.3	113
S057	R022	YBR	2021-09-14	5	97.1	30	2021-10-12	12	93.6	45.5
S058	R023	POS	2021-09-14	12	96.2	12.5	2021-10-12	6	98	15.5
S063	R026	LES	2021-10-08	23	91.6	22.5	2021-11-08	14	94.7	23
S064	R027	KMA	2021-10-08	18.5	93.9	19	2021-11-08	23	93.6	15
S065	R029	SKH	2021-10-18	19	94.5	36.5	2021-11-17	15	94.3	24.5
S066	R028	AJH	2021-10-15	36	90.2	40.5	2021-11-11	31	90.6	27.5
S068	R030	LDK	2021-10-21	17.5	94.6	28	2021-11-18	24.5	93.7	37
S069	R031	LMH	2021-10-21	76	80.6	213.5	2021-11-18	33.5	90.5	131.5
S070	R032	CHR	2021-10-26	35.5	90.2	21.5	2021-11-24	95.5	76.4	23.5
S071	R033	SJS	2021-10-27	15.5	95.9	20.5	2021-11-25	75	77	150
S079	R034	KDS	2021-11-10	25	92.9	20	2021-12-07	20.5	91.7	42.5
S088	R035	LYH	2021-11-28	39	85.7	30	2021-12-28	47.5	88	18
S092	R036	LKS	2021-12-12	43.5	70.5	139	2022-01-09	21	93.8	32
S093	R037	YSK	2021-12-12	31	89.7	66	2022-01-09	16	94.5	228
S094	R040	KJM	2021-12-17	32.5	91	18.5	2022-01-14	68	77.5	33.5
S095	R041	CSH	2021-12-20	25.5	93.6	17.5	2022-01-18	39.5	90	63.5
S096	R039	SHS	2021-12-16	20.5	94.3	23	2022-01-13	34.5	91.4	17
S097	R038	AMS	2021-12-15	22.5	94	10.5	2022-01-12	27.5	93.1	27.5
S098	R042	CYJ	2021-12-20	46.5	83.6	171	2022-01-17	58	70.3	170
S099	R043	LJI	2021-12-23	31	88.7	22.5	2022-01-27	19	93	26.5
S100	R044	KSN	2021-12-28	137.5	60.3	126.5	2022-01-25	36.5	88	62
S101	R045	SEJ	2021-12-29	91	55.5	94	2022-01-24	19.5	74.8	108
S106	R046	JES	2022-01-06	66	82.9	40	2022-02-04	27.5	92.4	26
S107	R047	MSY	2022-01-10	44	83.6	42.5	2022-02-11	135.5	58.3	46.5

## Sheet: Food Record
ID	NAME	S_no	R_no	initial	age	V1_NF_EN	V1_NF_CHO	V1_NF_FAT	V1_NF_FAT_vege	V1_NF_FAT_ani	V1_NF_PROT	V1_NF_PROT_vege	V1_NF_PROT_ani	V1_NF_TDF	V1_NF_TDF_sol	V1_NF_TDF_insol	V1_NF_WATER	V1_NF_ASH	V1_NF_VA_RAE	V1_NF_RETIN	V1_NF_CAROT	V1_NF_VitD	V1_NF_VitE	V1_NF_VitK	V1_NF_VitC	V1_NF_B1	V1_NF_B2	V1_NF_NIAC	V1_NF_B6	V1_NF_FOLATE	V1_NF_B12	V1_NF_PANTO	V1_NF_BIOTIN	V1_NF_Ca	V1_NF_Ca_vege	V1_NF_Ca_ani	V1_NF_Phos	V1_NF_Na	V1_NF_Cl	V1_NF_K	V1_NF_Mg	V1_NF_Fe	V1_NF_Fe_vege	V1_NF_Fe_ani	V1_NF_Zn	V1_NF_Cu	V1_NF_F	V1_NF_Mn	V1_NF_I
S001	LMR	S001	R001	LMR	50	2261.79	274.686	89.4637	49.2621	40.2015	79.0332	32.3465	46.6868	23.7061	2.36707	11.1395	787.883	19.4158	840.969	536.997	3647.67	9.53467	26.9034	153.504	49.0748	2.21627	2.01995	13.9387	1.59415	478.97	7.43677	5.58299	3.20033	710.028	328.569	381.459	1207.95	3969.78	102.016	2612.03	95.034	20.6076	14.5459	6.06167	10.4103	750.636	0.0198167	1.35087	76.9572
S002	JKW	S002	R002	JKW	36	1911.29	156.449	65.2305	17.7165	47.514	108.457	30.5171	77.9403	18.1419	2.0047	9.06373	1615.57	14.2356	432.727	235.9	2361.92	1.44	18.5074	80.6043	40.4393	1.56641	1.87259	17.5734	2.085	346.173	7.01433	7.09123	0	276.049	174.009	102.04	1295.77	2369.81	14.4333	1945.24	49.0094	14.6218	6.54017	8.08167	9.21798	819.191	0.00385	0.975783	176.656
S003	KHI	S003	R003	KHI	34	812.178	121.084	22.2299	10.2364	11.9935	27.6608	11.1107	16.5502	6.22835	1.0445	2.783	648.155	5.72438	81.5909	35.0167	558.891	0.99	4.72716	11.3006	96.848	0.749968	0.549807	6.12168	0.53411	150.7	1.657	1.90576	1.8897	181.612	75.3185	106.293	415.532	965.574	56.5458	1005.72	26.2657	4.41828	2.97612	1.44217	4.60253	323.238	0.00461667	0.465243	37.7035
S004	NHK	S004	R004	NHK	32	1555.19	200.296	42.0215	21.5827	20.4388	71.311	29.055	42.2559	10.77	1.46914	4.21368	1164.99	19.6924	284.408	183.527	1210.58	2.53583	10.9604	124.609	33.487	1.49535	1.43721	12.6386	1.04334	284.585	9.75347	4.35561	4.66667	791.534	214.194	577.34	1321.02	4020.32	147.487	2240.53	31.8397	11.4906	7.07265	4.41793	6.62682	641.402	0.0005	1.35594	81.1349
S005	JMJ	S005	R005	JMJ	38	1825	127.183	36.4476	13.2764	23.1711	49.1984	17.3382	31.8601	10.8354	1.44078	4.98102	1028.56	9.97873	241.677	106.662	1620.18	6.43177	12.0409	42.8235	43.8783	0.785583	1.23237	10.7847	1.10928	236.07	10.3849	2.74977	0.365667	276.059	71.0598	204.999	697.135	2114.35	154.5	1403.21	36.639	10.2681	6.44285	3.82527	7.2086	387.093	0.0156917	0.496763	82.4011
S006	KJY	S006	R008	KJY	58	2372.57	310.519	83.1464	43.2027	39.9437	92.5208	35.1814	57.3393	19.1961	2.31317	6.84933	801.211	22.1299	527.479	258.517	3227.54	3.27083	19.1368	197.888	32.9407	2.03067	2.32327	9.55253	1.72926	558.489	11.1896	5.8361	0.488667	699.701	191.635	508.067	1280.1	4925.36	26.8633	2390.26	88.7614	18.7353	12.074	6.66133	9.18352	685.66	0.023725	1.35611	81.0794
S007	KES	S007	R006	KES	49	1146.85	158.285	34.9554	10.3072	24.6482	47.1332	15.5861	31.5471	15.2171	3.39077	9.80825	780.016	11.12	355.635	148.433	2486.42	6.45167	11.7898	207.874	102.561	1.02845	1.40909	6.81224	0.767819	424.221	6.4966	4.51727	2.04933	528.88	155.043	373.837	811.214	2060.07	289.998	1764.83	99.8266	7.73808	4.90983	2.82825	5.75044	425.046	0.008125	0.573506	337.743
S008	LMW	S008	R007	LMW	49	1277.95	154.854	53.3968	28.6834	24.7133	45.8903	16.817	29.0733	11.0284	1.68285	5.7796	561.077	9.52934	276.935	216.703	722.774	2.16	12.013	40.8483	75.8163	0.986565	0.875473	6.86836	0.924414	268.573	6.30568	2.85464	0.360967	576.786	148.019	428.767	795.2	1350.67	193.352	1568.45	54.8501	9.60577	6.1391	3.46667	5.51607	362.726	0.00801853	1.34191	62.8837
S009	KSY	S009	R048	KSY	52	1343.15	200.192	42.0405	22.4444	19.5962	47.0024	29.5472	17.4552	18.3606	3.228	9.75569	1069.11	14.1557	548.391	175.873	4470.21	2.34783	13.4215	196.73	177.289	1.59606	1.39164	10.95	1.36408	560.642	6.30461	3.36905	0.4452	465.786	212	253.786	917.647	1946.94	145.426	3053.16	78.675	11.3287	8.63039	2.69827	6.93382	560.72	0.003837	1.39827	63.9661
S010	BYM	S010	R049	BYM	49	1616.11	244.522	43.2828	17.7161	25.5667	57.6741	22.0757	35.5984	13.8718	1.01767	7.06763	1214.04	14.7801	310.441	140.796	2035.75	1.42	7.90004	66.3375	55.0609	1.31818	1.25561	8.63048	1.86523	333.902	6.67498	2.73166	2.71423	920.185	146.024	774.161	1101.08	2496.57	114.878	2178.31	25.5515	12.7203	7.11585	5.60447	8.80337	854.636	0.00109667	0.599162	72.3996
S011	PJH	S011	R050	PJH	47	2204.88	253.588	87.1281	37.3319	49.7962	76.068	28.667	47.401	18.7395	2.60865	9.41309	1230.47	18.8782	386.881	130.745	3073.63	2.455	24.6347	138.134	99.2422	2.62257	1.81292	19.069	2.00463	455.91	11.4205	3.54627	0.503667	490.035	200.351	289.684	1267.76	3803.8	134.403	2490.07	122.483	15.524	10.8974	4.62652	9.75687	581.801	0.179788	1.94908	93.9491
S012	LEJ	S012	R051	LEJ	55	1172.69	131.44	47.131	21.3903	25.7407	53.1356	19.5919	33.5437	14.6657	1.93157	7.32787	758.804	12.4319	319.75	96.81	2675.28	3.87067	13.3794	80.3239	24.038	1.25628	1.28929	12.255	1.49326	295.755	6.79197	3.88305	0.109333	280.591	142.331	138.26	842.976	2338.87	83.65	1602.25	45.2408	10.8521	5.34275	5.50933	8.80836	660.064	0.013635	1.0575	43.9823
S013	KKA	S013	R052	KKA	49	2638.71	341.462	84.559	24.7045	59.8545	119.937	42.9967	76.9407	31.2737	4.51233	16.465	1322.97	24.7127	730.969	150.573	6964.74	0.905	20.512	214.26	190.983	2.56688	1.74641	19.2852	2.8385	732.084	10.0306	6.38699	0.9645	562.647	349.607	213.04	1681.36	4580.85	36.2697	4562.44	114.875	19.7342	13.4917	6.2425	14.3637	758.249	0.021685	2.69066	560.092
S014	PSJ	S014	R009	PSJ	30	2219.93	252.793	74.4554	27.2119	47.2435	83.9111	19.4965	64.4146	21.2785	2.46778	7.06813	1426.87	17.0827	360.62	163.004	2371.39	2.82063	15.935	127.657	25.2981	1.32934	1.57138	20.0244	1.81621	381.222	7.78938	5.36769	0.0706333	694.767	188.364	506.403	1301.6	3065.76	75.5675	2673.78	85.4099	34.0413	24.1941	9.84722	15.6531	1305.13	0.168645	1.10363	267.445
S015	BYS	S015	R010	BYS	53	2236.52	276.834	67.4095	15.0398	52.3697	101.452	27.281	74.1707	16.8713	2.53377	9.50638	1172.25	15.2798	499.87	161.1	4065.24	2.22083	12.8585	172.577	71.0348	1.53263	1.25634	21.508	2.02535	448.336	12.3723	7.2654	2.07333	433.792	189.896	243.897	1194.2	3549	148.916	2381.06	84.2156	20.4707	12.5311	7.93967	14.5694	480.175	0.0543683	1.20142	42.2638
S016	KOJ	S016	R053	KOJ	57	1318.48	145.002	24.6084	11.8951	12.7133	47.502	27.5208	19.9812	19.0565	3.3783	10.6462	893.002	18.3347	556.103	211.65	4133.43	1.59	10.4331	270.183	90.8399	0.907434	1.22064	8.5968	1.36047	458.897	19.2395	2.58924	0.418	413.371	292.533	120.838	815.35	3587.3	33.3722	2912.14	110.772	13.7021	10.0917	3.61033	8.0779	989.678	0.00311667	2.31054	254.719
S017	SMK	S017	R054	SMK	52	1881.9	192.857	62.1962	25.7509	36.4453	77.8498	30.6615	47.1884	20.2182	2.22717	8.138	1143.66	15.322	535.926	184.183	4220.91	1.98333	13.9355	217.915	79.7783	1.80323	1.62812	15.1445	1.39557	402.872	7.09149	4.79566	0.653233	674.277	285.041	389.236	1220.12	2642.91	500.307	2885.89	86.6521	13.3713	8.8645	4.50683	12.2233	656.654	0.00425	1.46441	74.0977
S018	KKH	S018	R055	KKH	57	1342.23	193.891	41.5373	16.3036	25.2337	49.3052	24.2802	25.025	18.7817	1.96187	8.4446	1036.47	12.7403	500.396	117.633	4593.15	4.16333	9.5708	244.967	187.984	1.11664	1.19631	10.7869	0.842208	491.982	4.0562	3.73919	0.729	574.337	230.651	343.687	864.852	2260.28	329.381	2317.63	109.289	14.9406	13.0983	1.84233	7.859	510.713	0.0139433	1.86401	1112.08
S019	PSY	S019	R058	PSY	59	1868.27	221.42	70.9572	37.3067	33.6505	82.9832	39.7897	43.1935	28.4651	4.52662	14.7019	861.221	20.3679	599.015	128.43	5647.02	4.48833	19.2096	161.293	81.1439	1.6667	1.46389	14.6128	2.08188	523.607	6.81183	4.41379	0.36	631.333	302.628	328.705	1326.42	4691.52	160.703	3659.6	146.085	15.2713	10.9668	4.3045	12.3512	984.613	0.00609333	2.17604	326.873
S020	BSY	S020	R056	BSY	59	2005.56	314.088	51.8611	25.9191	25.942	67.3174	35.2111	32.1063	24.112	3.40172	9.45837	789.467	13.739	484.521	103.303	4574.62	0.664667	19.8282	110.965	54.4815	1.56542	1.12468	12.9328	1.70244	336.427	9.54373	4.76454	0.103333	317.726	193.966	123.76	921.314	2494.93	88.42	2323.35	62.9799	19.8941	15.7631	4.131	9.85748	536.491	0.006302	1.20319	56.2008
S021	NWJ	S021	R057	NWJ	38	1315.13	167.382	38.4156	11.5056	26.91	40.2744	18.1411	22.1333	11.8816	1.80783	5.41483	1365.05	11.7845	149.493	20.4	1549.12	1.03333	5.8771	21.138	12.303	1.24131	0.916023	10.8053	0.857243	275.107	1.3329	2.40357	0.02014	159.434	133.334	26.1	594.134	2210.01	75.4583	1488.58	69.2328	7.71003	5.5967	2.11333	5.01827	345.821	0.231067	0.693325	248.133
S022	SKH	S022	R061	SKH	52	1732.45	246.98	49.8621	25.9284	23.9338	71.7709	33.069	38.7019	21.1296	2.15413	9.6919	907.029	13.1174	404.215	204.86	2392.26	3.30667	15.0841	77.8851	66.2357	1.92732	1.50548	9.03195	1.15554	250.479	4.27611	2.6702	3.718	731.308	287.828	443.481	1107.18	3086.37	221.348	2121.97	139.98	14.1761	10.4288	3.7473	9.43374	698.195	0.0208633	1.43721	74.5009
S023	JKJ	S023	R059	JKJ	55	1872.07	286.247	43.4502	24.9952	18.455	78.4743	45.1091	33.3652	24.0255	4.3292	18.144	1356.49	17.9171	350.725	72.8867	3334.06	1.25333	16.7971	150.907	34.3172	1.86688	1.32729	17.2908	1.42741	558.882	6.374	4.66506	0.0633333	403.617	290.306	113.311	1185.7	4023.08	15.9606	2723.71	85.4767	15.682	13.3637	2.3183	9.30375	689.468	0.0106973	1.83049	17.9217
S024	PHS	S024	R060	PHS	53	1870.24	283.554	50.8449	34.1099	16.735	64.883	45.2046	19.6783	35.4178	1.80682	9.29352	1243.2	17.0969	647.161	148.19	5987.66	1.545	13.3476	136.585	63.0531	1.81731	1.23137	19.5711	1.35505	358.373	4.15625	2.88128	0.4022	531.82	313.918	217.902	1056.06	3397.11	16.7207	2783.67	108.783	37.0865	27.7135	9.37308	10.8431	786.991	0.00399833	2.1536	34.0867
S025	KMJ	S025	R011	KMJ	64	1101.47	173.535	27.8139	14.7206	13.0933	41.3761	21.5528	19.8233	21.1416	2.25386	12.7248	806.892	13.8781	480.175	106.333	4486.11	3.06	12.0493	163.908	52.197	0.915915	0.887349	9.48535	1.14418	418.038	4.913	2.81536	2.59733	568.147	236.997	331.15	747.569	2630.35	93.6775	2102.56	94.977	17.1517	13.8367	3.315	7.07611	481.444	0.00962167	1.99702	51.2458
S026	MIS	S026	R012	MIS	60	1742.54	283.211	39.9443	16.4748	23.4695	62.9227	39.4991	23.4236	26.2925	5.4859	14.1389	796.916	16.3938	377.67	171.807	2470.36	1.38033	9.036	121.224	104.184	1.09518	1.01138	11.6327	1.31639	398.485	5.22425	2.58507	4.0787	433.181	262.031	171.15	938.305	3339.32	40.4603	2909.47	98.9672	13.8176	11.7321	2.0855	8.52771	611.354	0.0176895	1.32419	30.8668
S027	PBJ	S027	R062	PBJ	52	2087.09	219.426	76.0802	25.064	51.0162	124.858	36.1306	88.7273	20.0539	1.4676	9.65048	693.769	21.6595	260.174	186.265	886.911	0.615	13.8713	32.1129	27.1676	1.6159	1.34811	22.3875	2.10434	249.08	13.2193	7.19146	0.0412167	657.046	163.543	493.503	1569.85	4018.6	15.8733	2428.3	73.5072	18.6235	8.38433	10.2392	13.6212	1115.92	0.000475	2.27298	94.9114
S028	YHJ	S028	R013	YHJ	52	1427.52	255.314	26.2898	15.2991	10.9907	43.3111	26.8778	16.4333	22.2987	4.90467	10.5077	814.833	13.2611	276.669	73.2333	2441.22	1.64167	15.218	208.899	77.5093	0.999297	0.97757	8.31857	1.15457	363.344	4.32317	2.62718	0.0133333	332.674	144.497	188.177	758.913	2561.04	15.2667	2583.98	93.4105	11.2224	8.41873	2.80367	6.59507	543.186	0.006025	1.45319	250.536
S029	YJH	S029	R063	YJH	52	1868.88	270.8	57.2244	29.7503	27.4742	65.5737	32.9795	32.5942	18.5368	2.98494	9.7367	889.45	16.3092	470.412	137.95	3989.54	7.02833	12.3719	51.776	51.0843	1.70728	1.39667	12.9231	3.87754	350.526	3.2527	3.74614	0.322667	563.577	196.544	367.033	1022.27	3199.69	282.116	2424.14	48.1211	15.5502	10.9194	4.63083	10.158	286.911	0.0174167	0.687115	1007.43
S030	LEJ	S030	R065	LEJ	38	1430.52	138.054	43.8711	13.3064	30.5647	88.9815	18.5917	70.3898	12.4408	1.66424	5.77477	1304.26	11.9241	267.842	87.08	2169.14	0.738667	7.10576	56.6246	37.888	1.2251	0.965893	13.4754	1.46134	253.649	5.14927	3.73336	0.163333	328.621	189.965	138.657	984.891	2126.89	79.1083	2658.06	87.217	12.6544	7.02891	5.6255	9.92868	480.353	0.0217667	0.661822	259.826
S031	SKS	S031	R064	SKS	47	1414.15	180.425	48.6961	19.5597	29.1364	59.4287	25.358	34.0707	20.6128	2.34999	6.63908	789.061	15.6059	365.692	122.096	2923.15	7.779	11.9238	102.808	39.2642	1.54515	1.48364	12.5732	1.05446	370.735	11.4009	3.64211	0.288667	464.439	156.953	307.486	919.934	3339.98	230.456	1921.63	68.0322	13.3558	8.80272	4.55313	6.3227	421.198	0.000533333	0.857671	104.898
S032	PDS	S032	R015	PDS	63	1375.42	207.898	35.5226	25.1724	10.3502	61.8735	46.0117	15.8619	21.7956	3.71867	8.94791	1002.2	12.1812	241.966	161.707	963.104	1.43667	8.19545	68.44	64.2119	1.25814	0.888475	13.3595	1.06563	448.072	3.23424	3.33705	3.24333	479.152	304.197	174.955	910.159	2067.51	70.6515	2957.18	74.4064	11.453	10.2495	1.20347	7.01664	807.479	0.00108333	0.967767	22.7405
S033	JYS	S033	R014	JYS	51	1472.22	221.535	37.321	21.5055	15.8154	60.8173	29.7174	31.0999	19.3045	1.87924	8.95994	768.724	15.4939	455.751	88.4667	4407.41	0.426667	11.162	188.854	124.973	1.26281	0.854435	12.0563	1.15804	314.746	5.2571	3.75457	8.32	367.979	197.196	170.783	851.4	3471.14	106.122	1943.16	54.2108	17.3577	13.1646	4.19307	6.477	477.017	0.00766533	1.36566	47.7623
S034	KYI	S034	R067	KYI	60	2149.71	266.313	74.9026	33.3372	41.5653	93.2458	32.4835	60.7623	26.9527	1.37574	9.98165	1082.42	21.7227	1429.48	770.873	7903.28	14.26	19.1589	146.827	104.789	1.58414	1.64196	25.042	2.27257	375.234	5.5087	4.28076	0.861107	567.196	378.973	188.223	1245.66	4544.55	43.1149	3505.07	159.486	23.4336	16.5979	6.83567	12.5918	1004.44	0.0811667	2.73702	31.7137
S035	JOJ	S035	R066	JOJ	62	1482.08	263.415	26.7327	18.7627	7.97	51.5624	40.1916	11.3708	30.2518	4.80882	16.6695	974.715	12.2771	536.095	53.9	5786.34	1.08	13.5704	186.552	109.322	1.26478	1.19375	8.45215	1.36361	552.957	2.15233	5.36957	4.87	423.368	349.402	73.9667	915.053	1727.6	108.803	2973.53	93.356	14.9074	13.4749	1.4325	13.9847	561.504	0.00828333	2.92995	321.281
S036	SSC	S036	R016	SSC	56	1493.6	125.083	61.6053	26.3936	35.2117	76.2816	16.9966	59.285	17.3258	1.22611	10.0484	666.166	10.7898	422.499	361.573	731.103	2.06083	12.9426	50.2584	34.1813	1.21471	1.56346	13.832	2.26012	316.11	6.75665	3.50937	0.312	346.171	120.488	225.683	962.394	2019.55	248.749	1156.61	54.3824	10.8789	6.08054	4.79833	7.73449	400.296	0.08412	0.589685	173.664
S038	LMR	S038	R068	LMR	49	1673.06	185.098	73.1154	21.5593	51.5562	61.5348	26.8323	34.7025	20.4569	3.78519	10.8537	815.657	14.3121	520.838	61.0208	5517.81	0.791	14.6634	268.191	62.299	2.18508	1.143	9.7961	1.43006	438.493	3.21697	3.47599	0.949767	273.291	229.041	44.25	859.308	2742.94	42.0857	2822.49	80.1501	10.5397	8.73502	1.80467	9.237	455.368	0.0038925	1.21913	255.776
S039	HYM	S039	R069	HYM	50	1800.22	245.303	59.4927	27.1007	32.3921	68.0298	35.6354	32.3944	20.7299	1.97472	9.49912	771.168	20.6684	494.044	61.9503	5185.13	1.47897	18.6152	97.6089	61.2111	2.20986	1.10452	10.1271	1.52212	469.63	8.01615	3.53095	0.232967	486.489	320.791	165.698	1055.96	3700.98	30.5916	2865.96	110.883	14.4947	11.9149	2.57973	10.2944	853.493	0.00217	2.16076	8.926
S040	SMH	S040	R017	SMH	39	1233.1	153.738	33.7626	21.0307	12.7319	56.3633	20.5909	35.7724	17.7225	1.74355	6.77524	959.416	14.4084	436.834	91.1553	4148.14	13.3813	18.5803	36.7102	81.3338	1.0739	1.06939	11.6789	6.10062	342.151	4.95431	2.90059	5.8482	409.33	187.832	221.498	838.332	2934.92	29.0624	2190.33	84.9613	14.4129	9.73076	4.68217	10.9929	765.354	0.169462	1.68457	38.3818
S041	SNS	S041	R018	SNS	62	2035.81	252.157	81.0891	54.5945	26.4946	81.1182	36.1395	44.9786	34.2162	6.04912	16.2596	1457.93	21.5165	863.027	419.502	5322.3	5.303	24.0505	259.14	209.745	1.93169	1.81818	14.5739	2.7892	588.813	11.2594	10.2176	7.4404	652.283	210.348	441.934	1379.22	3170.74	89.2969	5127.07	134.276	13.562	10.8853	2.67667	9.80504	1420.35	0.0396071	1.14612	49.1577
S042	PYH	S042	R070	PYH	48	1633.13	196.814	49.8514	12.9987	36.8528	78.3552	22.2529	56.1024	11.6854	1.25197	4.39595	1195.63	14.3387	310.198	147.425	1953.27	5.10107	10.0949	78.6247	35.1937	1.79138	1.07769	14.3937	1.54165	353.565	7.26343	4.76577	0.009525	237.714	152.898	84.8167	1021.37	2754.82	19.481	2169.09	102.68	10.4674	6.76278	3.70464	8.31753	680.519	0.143545	1.39593	115.46
S043	JBJ	S043	R071	JBJ	53	1715.64	276.6	39.3584	20.9313	18.4271	65.8583	32.8578	33.0005	18.0215	3.24911	7.50998	884.407	15.0581	261.919	169.938	1103.76	13.5483	14.6572	77.4025	99.5961	1.15319	1.46518	11.5651	3.77083	351.498	5.25313	4.27235	0.212167	549.194	127.795	421.399	1135.19	2475.5	236.143	2551.5	69.5984	13.3665	10.0629	3.30363	10.8957	660.921	0.0143917	1.32219	96.7401
S044	KDH	S044	R019	KDH	43	2436.71	155.534	89.7077	18.4302	71.2775	95.365	16.8707	78.4943	12.6747	2.05847	6.4803	1208.35	14.5011	411.401	93.9233	3809.74	0.15	9.98289	160.293	36.013	2.02807	1.13091	11.7505	1.3391	275.376	7.45708	4.55975	2.66767	361.395	161.283	200.112	920.294	3115.37	100.281	1734.14	72.2512	11.8781	5.58547	6.29267	8.92747	395.927	0.0407	0.684163	294.412
S045	LSM	S045	R072	LSM	52	848.317	107.608	26.6148	9.87817	16.7367	43.0421	13.0954	29.9467	6.71109	0.736	2.53117	434.744	9.14687	187.471	140.067	568.847	1.64667	6.28769	13.3227	27.945	0.975267	0.931307	6.7895	0.93825	174.965	5.3614	2.83329	0.074	194.5	91.667	102.833	534.734	1463.01	76.3333	1140.23	10.1633	6.79293	4.14793	2.645	5.05522	235.541	0.00203333	0.466568	65.4721
S046	LSK	S046	R073	LSK	48	1447.59	165.407	48.7137	24.8262	23.8875	76.6838	25.2388	51.445	20.6466	2.98611	14.5739	882.745	14.1916	325.408	121.483	2447.1	3.74667	10.4676	111.889	40.2827	1.53549	1.45089	9.08782	1.2349	273.145	5.819	3.43191	0.442967	527.438	194.255	333.183	1134.57	2677.22	284.851	2096.61	68.9913	9.20278	6.4407	2.76208	7.44851	390.683	0.0463987	1.01646	135.476
S048	KYM	S048	R074	KYM	59	1662.36	191.352	61.864	20.8101	41.054	58.4539	28.5022	29.9517	24.705	5.04233	17.9195	1211.18	17.2405	303.359	67.675	2828.21	1.05333	18.6854	170.697	55.1612	1.85205	1.23138	11.2648	1.43661	408.326	3.1582	4.53348	1.20833	337.521	268.763	68.758	842.902	2986.76	61.0389	3013.58	78.3256	13.4499	11.3432	2.10667	8.81435	448.695	0.00773333	0.792955	6844.77
S049	PRH	S049	R075	PRH	51	1761.56	246.572	55.6609	46.1373	9.52367	72.8172	38.5518	34.2653	30.7445	3.55644	17.1694	694.788	21.4603	507.247	43.8667	5560.56	1.46	20.35	73.8086	129.927	1.42285	1.13292	17.8546	1.7483	491.45	19.2498	3.01142	2.5576	512.374	267.88	244.495	1085.09	4255.5	22.5107	3130.06	128.76	13.5269	10.5287	2.99827	8.24714	759.842	0.0124513	2.84903	15.3967
S050	KHK	S050	R070	KHK	49	1322.5	177.374	41.3127	18.035	23.2777	59.6754	21.7814	37.894	16.1197	1.5381	8.52454	746.375	15.9477	201.962	73.4667	1541.95	6.43	12.2276	31.7973	23.185	1.22627	1.01582	9.78686	1.71277	329.271	4.8053	3.1532	1.64418	353.864	140.317	213.547	807.585	3522.29	57.9892	1571.63	43.2301	11.4987	6.09738	5.40133	7.80414	388.769	0.00141667	1.18145	29.7372
S051	KIO	S051	R020	KIO	51	1136.02	170.222	26.4446	17.8482	8.59643	53.3487	23.8046	29.5441	17.3497	2.8435	9.97718	600.275	16.6817	213.797	44.6875	2029.31	3.508	16.3245	110.777	43.271	0.787777	0.629103	9.61524	2.86685	302.408	10.8856	2.47265	0.0616	377.152	184.558	192.594	813.25	3227.45	26.5135	2166.23	116.208	12.3387	8.97842	3.3603	11.8458	760.045	0.00177593	2.19353	101.091
S052	SSS	S052	R077	SSS	59	1555.67	243.174	35.9656	14.4975	21.4681	62.9333	32.393	30.5404	18.2816	2.91558	10.3934	1240.62	15.2048	335.415	132.3	2437.38	2.89333	12.3425	182.908	134.9	1.6528	1.66779	10.8941	2.06141	524.495	7.89702	4.52453	8.71467	503.891	227.577	276.314	1014.66	2993.81	165.604	2862.21	85.9256	15.0429	11.1893	3.85353	9.53298	726.968	0.0309054	1.53315	81.1831
S054	SMH	S054	R078	SMH	51	2520.29	385.473	69.5726	52.1805	17.3921	91.6332	54.1166	37.5166	38.8172	6.18257	19.3426	1403.08	22.218	563.206	161.107	4825.19	1.53876	29.2388	156.745	149.636	1.92856	1.99703	16.7111	2.49045	523.968	13.9914	6.64969	10.4563	532.096	367.075	165.022	1302.93	4430.47	102.592	3909.03	168.989	24.2383	21.1068	3.13142	11.061	1818.96	0.0505967	2.57415	2999.52
S055	CMY	S055	R079	CMY	41	1651.1	178.164	68.2251	29.3271	38.898	70.1831	20.6514	49.5317	13.9693	2.56919	7.28795	630.158	11.5644	334.367	165.181	2030.23	1.695	28.8075	108.599	34.9207	1.79024	1.29037	11.1554	1.32508	266.888	4.6074	4.67243	0.12	220.725	101.143	119.582	976.959	2138.12	89.2824	1536.49	61.0929	8.3985	5.19836	3.20013	7.04773	495.187	0.00747547	0.633844	99.7167
S056	SSH	S056	R021	SSH	53	1627.71	256.223	44.2217	27.2535	16.9682	51.8159	26.7844	25.0315	20.4305	3.96735	13.1543	1266.56	14.3322	279.509	133.563	1751.35	2.94667	16.3187	61.5045	112.562	1.50548	1.41694	10.9715	1.36823	340.033	4.04433	4.25533	10.7733	566.872	166.272	400.6	951.149	2717.79	117.114	2816.94	86.4236	10.7766	8.67715	2.0995	7.71123	667.523	0.0123187	0.9343	313.568
S057	YBR	S057	R022	YBR	62	1278.29	168.898	44.2263	28.242	15.9842	47.4446	17.69	29.7547	18.9828	3.80603	10.1995	644.649	10.817	365.878	153.474	2548.85	6.36389	12.5657	73.7912	43.4375	1.7266	1.12329	9.07281	1.00768	250.161	8.62972	2.97041	2.05329	350.436	111.892	238.544	805.865	1882.02	14.4903	1443.14	96.0742	11.2386	8.37844	2.86018	10.206	558.349	0.00375033	0.646685	157.1
S058	POS	S058	R023	POS	63	1914.53	274.074	48.9935	22.1002	26.8933	82.5322	30.0173	52.5149	26.1683	2.53987	16.3765	1072.2	22.2524	436.164	58.1271	4536.44	14.812	29.0976	69.3291	112.956	1.91705	1.30574	16.8188	11.3494	433.546	16.5051	4.52678	3.674	601.974	216.911	385.063	1323.34	4376.8	101.977	2881.21	125.673	16.93	12.9011	4.02885	18.5443	694.52	0.00142167	2.71963	112.413
S060	CYS	S060	R080	CYS	55	1291.8	193.001	34.8627	19.292	15.5707	48.1213	27.1333	20.988	19.8187	4.93387	10.7532	810.718	13.0239	178.853	90.5167	1060.04	3.60333	14.4448	64.2664	20.2983	1.30995	1.27246	9.81672	1.55248	371.502	4.2345	3.94016	0.4	275.771	216.651	59.12	770.758	2541.33	13.5767	2170.42	147.951	12.6487	10.0807	2.568	6.49762	779.235	0.016325	1.80835	7103.48
S061	HHO	S061	R081	HHO	45	946.782	137.097	24.0269	15.2361	8.79083	35.5326	20.655	14.8775	10.8577	1.3374	3.75033	1131.41	11.5096	204.549	53.7333	1809.79	0.84	9.10579	52.2692	54.3523	0.84121	0.963503	7.73823	1.29964	283.433	2.4135	1.87393	0.04	197.065	131.307	65.7583	549.307	1959.8	12.54	1535.28	63.2397	8.39215	5.17132	3.22083	4.36177	580.29	0.0868433	1.07885	132.009
S063	LES	S063	R026	LES	55	1482.25	217.097	34.996	13.9796	21.0164	49.5393	20.2374	29.3019	16.5759	1.44166	12.2566	966.694	11.6207	258.077	32.6133	2705.56	9.44667	13.9093	239	149.285	1.23528	0.916538	10.7482	1.42861	486.208	7.61388	3.41644	2.39463	299.015	174.608	124.407	727.029	2051.74	86.0189	1948.45	103.453	8.92492	7.11876	1.80617	8.11267	318.251	0.154132	1.10136	48.1483
S064	KMA	S064	R027	KMA	56	1894.48	247.946	68.4504	28.5314	39.919	64.4396	25.7632	38.6764	29.1805	1.76895	6.90446	673.259	11.3879	710.884	98.558	7347.91	1.36667	15.2655	136.069	87.7477	1.35564	1.02431	13.7352	1.47923	357.749	3.08842	3.94854	3.83433	483.916	429.159	54.756	943.556	1971.85	50.7475	2013.64	67.4488	13.5022	9.95885	3.54333	11.0142	456.993	0.0212267	0.58553	23.5105
S065	SKH	S065	R029	SKH	61	1788	221.379	62.8215	50.32	12.5015	85.7866	38.9918	46.7948	30.7151	3.73068	15.0203	1147.31	23.2226	373.873	82.622	3495.01	13.3468	29.4341	124.069	59.2318	1.57265	1.37423	16.1852	9.03718	417.805	13.7258	4.9644	0.426867	604.374	287.533	316.84	1373.78	4383.66	68.6576	3678.97	114.012	21.2731	17.5879	3.68519	16.5405	1346.46	0.00758861	1.77571	517.35
S066	AJH	S066	R028	AJH	61	1416.35	222.214	38.7862	28.8541	9.93203	47.3576	31.4874	15.8702	27.2405	5.81567	12.4405	1263.25	14.6258	317.668	74.7333	2915.22	1.08	14.3902	95.5288	113.947	1.02856	0.964918	8.80584	1.18874	335.809	10.0271	5.63458	4.58	473.226	307.282	165.944	785.399	2648.76	41.001	2442.15	90.9479	11.0266	8.93964	2.08697	5.62203	907.395	0.00364167	0.985993	32.8918
S067	BJM	S067	R082	BJM	47	1945.58	291.9	51.0943	14.0167	37.0776	81.1258	31.266	49.8598	30.124	1.36064	9.18	1398.04	16.9462	473.94	161.7	3746.88	5.50713	15.8915	238.344	235.988	1.93001	1.63597	18.2953	2.24755	573.789	15.6611	5.71702	8.47493	551.905	233.907	317.999	1222.01	3019.17	154.787	2985.97	99.9951	17.6793	14.1912	3.48813	10.0399	808.973	0.034622	2.27044	74.4449
S068	LDK	S068	R030	LDK	54	1576.09	215.284	53.6275	31.2602	22.3673	58.8431	31.385	27.4581	23.2851	4.3482	12.3725	748.387	17.2576	556.131	276.1	3360.37	7.0838	18.7465	238.492	57.031	1.55997	1.36027	12.3299	4.71499	509.448	7.79246	3.35386	0.548333	674.986	296.95	378.035	929.245	3179.36	28.6914	2632.78	103.76	15.7054	8.59032	7.11503	10.3409	811.526	0.00473767	1.78607	939.554
S069	LMH	S069	R031	LMH	51	1782.27	260.659	51.3208	15.9515	35.3693	67.1854	31.5433	35.642	19.5849	3.62972	12.0682	807.065	16.0198	272.478	89.6083	2194.43	2.262	8.8892	100.797	140.723	1.65049	1.06588	12.7004	1.67737	339.595	3.81466	3.92822	0.0606667	422.288	286.473	135.815	880.248	2796.99	80.1655	2770.22	113.807	10.8401	8.90774	1.93233	7.74508	603.531	0.00830333	1.21472	1840.89
S070	CHR	S070	R032	CHR	60	1510.55	187.778	53.0638	26.0591	27.0047	62.2035	22.5982	39.6053	10.7072	1.15437	4.5245	886.162	14.5955	353.608	156.417	2366.3	7.18667	12.201	86.2026	46.288	1.60087	1.16749	10.0545	1.08591	328.928	6.04124	2.87979	2.40377	463.239	162.909	300.33	946.374	2274.81	174.763	1833.18	78.3711	10.2898	7.55871	2.7311	7.88118	473.797	0.0653333	1.65801	135.978
S071	SJS	S071	R033	SJS	62	754.18	73.0562	25.4023	11.6844	13.7179	55.6909	13.3468	42.3441	11.07	1.1963	6.33546	660.915	10.9864	138.947	71.9499	803.964	9.20253	11.276	44.3544	56.2583	0.893415	0.8076	8.12915	5.67996	219.136	9.61079	3.30546	2.5498	380.024	107.201	272.822	807.789	1918.75	158.256	1550.27	67.2756	7.43269	4.43229	3.0004	9.45705	388.098	0.00114533	0.68271	88.8531
S072	LEJ	S072	R083	LEJ	52	1504.37	221.392	46.3351	27.2889	19.0462	49.4337	27.9775	21.4562	15.8618	2.06988	7.82893	802.27	13.1606	285.81	122.583	1958.72	1.80667	15.891	86.8995	51.6072	1.94299	1.30672	7.83198	0.949165	348.05	2.98672	3.85094	0.655667	372.357	207.384	164.973	791.257	2132.73	91.585	1913.23	68.4285	13.5287	11.3379	2.19083	7.01547	454.929	0.0103458	1.27957	43.7582
S074	KSI	S074	R084	KSI	59	1079.92	148.291	20.5253	7.31277	13.2125	55.5498	15.8396	39.7101	15.4578	2.04281	8.06503	1002.33	10.1256	399.473	91.4167	3696.67	20.2296	8.3498	63.1225	130.07	0.769975	1.21132	15.76	1.14854	297.718	6.01783	3.18528	2.10633	252.298	120.458	131.84	844.19	1279.26	18.8436	1555.06	37.9743	11.3676	8.22333	3.14428	4.53753	545.057	0.00168333	0.767311	76.413
S075	KBO	S075	R085	KBO	53	2164.31	309.923	64.7132	18.6914	46.0217	78.9624	23.2474	55.715	22.2903	3.45074	13.3532	1161.49	20.1576	429.126	266.425	1952.41	11.6647	17.23	146.607	155.135	1.58699	1.87214	19.8886	2.02738	455.907	13.7746	6.92064	8.49033	597.532	154.615	442.918	1223.09	3463.09	244.429	3288.06	141.985	13.3493	8.5349	4.81443	10.1477	799.513	0.0194533	1.41754	152.879
S077	KSB	S077	R086	KSB	64	1121.29	230.683	10.0865	8.27277	1.8137	29.2152	19.3305	9.88477	21.2858	4.59688	14.6485	759.684	11.3884	119.104	27.816	1095.45	1.73667	11.7695	162.755	266.347	0.947173	0.7314	8.56188	1.13343	264.783	2.75414	2.85978	12.4667	343.322	139.99	203.333	691.063	1677.16	141.344	2840.47	88.5031	8.86402	8.06872	0.7953	3.96522	603.793	6.66667e-05	2.5747	33.2143
S078	HEJ	S078	R087	HEJ	47	2382.67	299.221	81.7346	30.3977	51.3369	103.371	33.5298	69.8412	24.4805	2.9473	13.4558	1010.11	21.4654	446.783	117.033	3956.99	8.32817	22.4555	199.731	118.044	3.48963	1.85111	17.571	2.47018	503.938	18.4989	5.52605	1.288	438.257	229.479	208.778	1506.11	4074.66	209.392	2717.58	118.058	14.186	9.31527	4.8707	12.2674	2614.99	0.00540583	1.96911	341.093
S079	KDS	S079	R034	KDS	64	2303.89	390.434	48.0402	21.4009	26.6393	78.8004	36.5254	42.275	33.318	6.02102	19.1461	1380.84	22.9451	354.13	126	2737.55	4.30333	14.9817	152.496	253.032	2.01158	1.94675	13.0959	2.62838	508.756	10.523	6.65219	6.53525	1092.6	336.492	756.11	1587.29	3699.21	135.357	4211.2	152.246	17.7287	12.93	4.79867	11.9003	882.21	0.00140667	2.69253	403.303
S080	KJW	S080	R088	KJW	54	1420.83	198.559	41.6065	10.3807	31.2257	61.4707	20.3877	41.0831	14.0056	1.44576	9.52522	711.414	15.5124	252.406	56.5862	2349.84	2.02467	7.9952	50.6652	69.6292	1.21107	1.00002	8.56535	0.778599	274.268	2.64585	2.82112	4.10317	284.374	169.885	114.489	674.702	4329.84	107.404	1869.21	60.4806	19.793	7.36255	12.4304	6.83768	410.372	0.001075	1.09598	34.5932
S083	KMS	S083	R090	KMS	54	1216.12	196.081	24.8887	7.88003	17.0087	49.9834	17.183	32.8003	19.2882	4.25661	13.3977	611.236	12.3332	266.169	78.7333	2249.23	5.51667	9.6424	184.101	94.2432	1.58309	1.08232	11.0483	1.53643	499.256	8.14467	4.7425	0.0606667	417.245	180.35	236.895	837.192	1966.96	86.4163	2739.5	163.934	7.70782	5.40682	2.301	5.64813	678.001	0.000283333	1.52581	181.31
S084	LSJ	S084	R091	LSJ	57	1525.81	254.247	34.0352	17.9978	16.0374	51.4304	25.8913	25.5392	19.3596	3.18249	10.9585	1019.8	13.7726	381.889	130.996	3010.72	2.11867	16.8236	119.568	135.869	1.37216	0.995044	13.0756	1.39436	353.556	10.5628	3.26787	4.73933	534.48	251.609	282.872	820.697	2239	90.8885	2702.05	117.33	17.109	13.5093	3.59972	10.4602	700.7	0.00712967	2.05046	261.074
S085	JSJ	S085	R092	JSJ	61	2610.01	458.237	48.7028	26.3501	22.3527	88.0655	52.7645	35.301	48.9891	7.54407	25.4685	1433.95	25.9093	434.256	165.777	3221.75	7.49333	22.6886	355.528	303.039	2.62705	2.43303	20.5841	2.71218	796.518	8.25133	7.76759	7.462	835.062	499.392	335.67	1584.27	4141.71	238.748	5284.67	237.664	19.8295	16.3573	3.4722	11.382	1600.21	0.0074	4.36629	94.1424
S086	JYJ	S086	R093	JYJ	62	1055.19	114.799	31.6933	7.13443	24.5588	74.3651	15.6867	58.6784	14.5349	0.813373	3.29079	614.408	10.4709	256.91	104.485	1829.09	7.19667	9.38804	69.5998	57.8163	1.48482	1.26212	10.4817	1.48204	267.248	7.77331	3.3642	0.0606667	271.873	126.125	145.748	796.437	2035.88	81.8293	1692.61	105.13	8.76853	5.03373	3.7348	5.99796	593.54	0.03983	1.02515	100.682
S088	LYS	S088	R035	LYH	62	1563.86	220.848	38.2907	19.4817	18.809	43.2272	22.581	20.6463	20.4527	2.44133	12.492	794.606	12.5001	302.299	122.83	2153.62	3.00583	14.1374	182.23	149.96	1.57095	1.36457	7.97107	1.29453	444.097	9.06895	4.29056	0.3155	570.584	287.778	282.806	809.377	2057.9	307.638	2228.14	89.6644	13.6714	11.6657	2.00567	7.49089	617.687	0.006265	3.15973	65.5267
S090	KMJ	S090	R094	KMJ	55	1553.89	239.286	41.5465	21.7517	19.7948	55.0819	35.9166	19.1654	23.3668	2.50008	9.84592	848.509	15.3993	186.808	39.2667	1770.49	1.46667	10.2034	80.0784	116.73	1.78626	0.834865	10.0479	1.2397	395.96	5.85772	2.65874	3.984	430.843	231.935	198.907	932.965	2999.5	445.955	2365.99	168.417	11.9018	9.68245	2.2193	8.54082	1055.77	0.00446667	2.47636	295.803
S092	LKS	S092	R036	LKS	53	1436.46	241.265	28.5655	20.1675	8.398	50.9683	39.0943	11.874	39.5827	4.52367	19.2478	661.649	11.6989	206.238	87	1430.86	1.87	11.101	80.5463	61.1	1.78129	1.34881	6.93433	0.904187	470.955	3.25633	3.92759	0	324.85	253.8	71.05	902.33	1820	13.5117	1902.33	77.4383	11.8305	9.96847	1.862	7.95469	736.854	0.0021	3.88718	25.6
S093	YSK	S093	R037	YSK	55	1331.53	204.061	32.2147	9.38599	22.8287	53.7275	20.4826	33.2449	16.4981	1.88775	10.1802	1143.11	13.9416	266.556	56.5264	2520.35	2.32848	14.8502	178	179.406	2.18125	0.970117	10.9518	4.10306	474.729	1.40475	4.56144	0	239.956	208.225	31.7307	809.214	2346.41	11.1533	2862.67	95.1785	9.39481	7.75782	1.63699	9.09163	591.517	0.00149439	1.66501	82.409
S094	KJM	S094	R040	KJM	41	2224.4	207.572	61.7107	15.9922	45.7185	82.0207	20.5569	61.4639	14.5297	1.45236	4.86032	1355.96	15.3098	287.887	164.97	1475	3.4442	13.8657	102.293	22.2107	1.61311	1.76212	13.9571	1.32331	378.571	6.01969	5.34135	0.124195	376.003	104.22	271.783	1018.13	3179.31	147.928	1745.6	78.295	11.7126	5.29609	6.4165	9.0107	552.643	0.179572	0.729441	91.7232
S095	CSH	S095	R041	CSH	63	1307.57	211.769	31.1378	10.8069	20.331	48.5771	25.7703	22.8069	33.3326	5.07098	14.8267	985.825	11.7805	413.594	11.4412	4825.84	0.15825	12.3469	333.853	165.763	1.06233	0.741922	8.26068	1.611	543.4	2.54276	3.26213	1.12343	280.958	214.31	66.648	609.629	1743.07	15.6145	2715.98	152.878	12.2107	10.1493	2.06135	8.53918	857.132	0.020819	1.835	3.3896
S096	SHS	S096	R039	SHS	57	1638.74	182.11	61.9182	14.565	47.3532	79.8922	24.8702	55.022	11.5643	2.14983	4.50613	696.678	12.6756	143.755	101.892	502.365	4.33467	7.67754	31.7092	41.6037	0.750938	1.08183	17.2384	1.31817	162.586	7.53645	2.42132	6.17367	355.466	118.733	236.733	1034.68	2890.45	254.933	2005.41	66.3165	11.8478	7.7353	4.1125	12.785	340.876	0.0476683	0.712862	286.632
S097	AMS	S097	R038	AMS	63	1855.79	198.334	76.2562	48.6505	27.6057	100.263	42.4121	57.8512	42.1087	2.12925	16.4793	1201.05	25.0297	555.822	302.633	3038.26	17.5133	16.0139	38.0522	183.298	2.02125	1.75457	19.694	2.85218	473.179	12.4478	6.31202	2.28007	1044.14	384.487	659.657	1884.67	3836.18	362.567	3310.39	64.6993	26.6907	23.5932	3.0975	12.0822	888.388	0.0120667	3.28808	93.9093
S098	CYJ	S098	R042	CYJ	62	1824.95	225.093	75.6866	49.8056	25.881	62.8634	34.0189	28.8445	26.7862	3.15515	15.647	811.355	15.2033	473.277	132.885	4084.71	4.8626	27.2466	217.97	178.407	1.68074	1.67501	12.0579	4.34598	530.519	6.51439	4.74703	5.32747	553.498	273.604	279.893	1181.96	2386.1	20.0651	2364.42	125.597	15.103	10.3976	4.70537	12.7016	818.027	0.00435913	2.27523	525.378
S099	LJI	S099	R043	LJI	58	1585.86	214.831	48.4309	13.1975	35.2334	68.5136	23.2835	45.2301	24.9545	3.08197	9.53942	821.454	15.4273	397.185	97.825	3592.33	1.6945	12.5404	205.705	104.183	1.69455	1.51607	10.3126	1.24892	451.878	24.5983	3.85813	0.6945	539.815	204.186	335.629	1071.25	2561.51	96.9992	2557.22	138.377	12.7548	8.07952	4.67525	9.88177	861.854	0.00305833	1.96151	1898.44
S100	KSN	S100	R044	KSN	52	1771.1	237.222	61.1457	48.3103	12.8353	73.1846	43.0919	30.0927	31.4629	2.18415	18.7932	1237.4	21.0363	672.855	32.66	7682.33	6.59617	27.0118	251.884	227.483	2.08236	1.3563	17.322	1.87361	618.462	11.1485	4.29675	4.4368	437.604	322.066	115.538	1201.52	3662.27	47.7952	3442.94	173.909	15.3773	13.3026	2.07467	9.87589	1267.73	0.012215	2.85528	35.9577
S101	SEJ	S101	R045	SEJ	44	1100.86	115.961	45.0514	19.666	25.3853	61.1514	13.5471	47.6043	15.1345	1.38433	10.9723	700.067	12.6661	157.265	116.167	493.181	0.84	7.49101	17.5236	71.3167	1.1012	1.16744	10.5154	0.896947	294.971	7.09993	2.84996	5.11333	526.527	152.477	374.05	1016.77	2557.64	4.91333	1891.52	35.4768	9.35863	3.1973	6.16133	6.87654	544.657	0.00156667	0.89198	59.8494
S102	JHY	S102	R096	JHY	44	1778.18	265.284	52.4634	35.4399	17.0235	65.9742	36.1722	29.802	28.5881	3.447	15.5535	1176.04	19.6663	499.901	164.542	4024.31	2.80167	19.4816	202.387	253.722	2.36149	1.6453	12.9666	1.54547	639.434	7.06532	5.47356	6.3156	676.037	344.407	331.63	1219.52	3839.32	175.741	3243.7	118.986	15.0905	12.0637	3.02683	8.88156	790.274	0.00111333	2.47686	70.0222
S103	KSJ	S103	R097	KSJ	43	1797.96	285.319	45.1429	22.6204	22.5226	60.1608	31.1304	29.0303	22.1992	3.80483	13.5454	853.635	15.5404	488.901	135.64	4239.13	1.92833	19.0611	244.903	163.5	1.58919	1.33073	10.8668	1.381	543.974	8.04635	5.04974	3.95137	595.811	265.129	330.682	999.193	2558.03	101.93	2691	108.417	16.5578	13.4444	3.1134	8.88565	512.756	0.0102467	1.7638	973.557
S104	KEJ	S104	R098	KEJ	45	1971.93	275.862	63.0514	40.8079	22.2435	71.9849	31.626	40.3589	21.7931	4.98924	13.1808	962.014	18.3976	631.285	230.925	4804.32	4.33647	13.6605	75.7094	202.284	1.41707	1.71024	17.098	1.26724	558.087	9.90531	3.79443	3.17087	793.497	310.238	483.259	1151.12	3647.69	101.838	2163.99	142.072	14.219	10.0309	4.18813	7.17312	645.285	0.006036	1.82667	1920.31
S105	KJY	S105	R099	KJY	45	1632.03	240.575	43.4283	23.567	19.8613	70.8251	41.5091	29.3161	22.1115	2.64838	7.55225	640.059	16.9529	527.453	122.977	4853.71	2.03933	15.355	290.659	52.0527	1.69386	1.68597	10.9734	1.64345	673.293	5.58095	5.15698	0.1928	388.818	249.308	139.51	1086.13	2802.29	74.2453	2639.39	86.7645	16.2868	13.113	3.17387	9.25259	456.869	0.000858667	1.04807	230.254
S106	JES	S106	R046	JES	57	2398.19	300.955	89.2286	48.8257	40.4028	96.3228	45.3573	50.9655	39.7367	3.78381	19.5659	1137.89	24.4133	366.265	198.571	2012.34	2.52127	22.0262	148.403	198.647	2.58972	1.92954	13.0079	2.45035	690.992	15.7904	6.03092	1.86067	965.772	339.312	626.46	1748.81	4226	95.2685	3644.61	164.006	16.2267	11.5243	4.70237	12.2341	1239.03	0.005707	4.99919	102.55
S107	MSY	S107	R047	MSY	54	972.043	130.953	29.6486	14.1421	15.5065	36.65	18.5302	18.1198	16.7386	1.64755	6.42777	596.977	12.5495	204.134	54.7467	1792.64	0.726033	9.64969	47.4404	77.773	1.1262	0.845304	6.123	0.745205	311.226	3.83542	2.29301	0.02	212.411	149.19	63.2207	530.776	2742.54	12.4167	1335.49	57.0793	8.32618	6.35893	1.96725	4.65678	294.663	0.0634607	0.991068	148.814
S108	KSO	S108	R100	KSO	59	1417	191.243	42.2167	22.3719	19.8448	70.0113	26.2666	43.7446	23.4192	3.61077	13.3432	968.389	16.631	500.101	114.75	4624.21	2.95667	13.7757	150.535	136.812	1.49105	1.5844	11.4084	1.96451	451.459	11.8001	3.60168	6.39678	484.758	198.628	286.13	1038.52	3220.22	101.868	2308.31	69.9906	12.8365	8.84523	3.99122	7.35271	591.884	0.00674433	1.52635	968.989
[truncated: 172 more columns]
